# Supplementary material for: Delivery of Bioactive Gene Particles via Gelatin-Collagen-PEG-Based Electrospun Matrices
Source: Pharmaceuticals (Basel). 2021 Jul 12;14(7):666. doi: 10.3390/ph14070666 (PMC8308744; doi:10.3390/ph14070666)
Supplement: Supplementary file 1 [file pharmaceuticals-14-00666-s001.zip]

Archive with 1 entries (1 files):
- pharmaceuticals-1254494-supplementary.pdf
